# Supplementary material for: HistoMap: Reconstructing Spatially Resolved Single-Cell Profiles from Bulk RNA-Seq to Decipher the Immune-Excluded Microenvironment in Colon Cancer
Source: Int J Mol Sci. 2026 Jun 10;27(12):5259. doi: 10.3390/ijms27125259 (PMC13300051; doi:10.3390/ijms27125259)
Supplement: Supplementary file 1 [file ijms-27-05259-s001.zip › ijms-4309879-supplementary-Table S2.csv]

Top 30 highly specific marker genes for each cell subtype
p_val	avg_log2FC	pct.1	pct.2	p_val_adj	cluster	gene
8.88865E-62	5.658797112	0.288	0.008	1.65107E-57	epithelial	GUCA2A
2.4225E-124	5.536902606	0.514	0.015	4.4999E-120	epithelial	CEACAM5
4.97238E-79	5.51681053	0.355	0.01	9.23619E-75	epithelial	EHF
1.30751E-87	5.467245681	0.384	0.009	2.42869E-83	epithelial	RASSF6
4.46429E-66	5.218272874	0.311	0.011	8.29243E-62	epithelial	RP1-122P22.4
1.93564E-53	5.070141997	0.25	0.006	3.59545E-49	epithelial	TRIM31
3.66476E-59	5.047292765	0.287	0.013	6.8073E-55	epithelial	FABP2
4.09191E-92	4.85924003	0.406	0.011	7.60073E-88	epithelial	F2RL1
1.935E-181	4.837013705	0.716	0.065	3.5942E-177	epithelial	TM4SF5
5.90234E-48	4.828839054	0.261	0.022	1.09636E-43	epithelial	WFDC2
1.7323E-144	4.822962533	0.604	0.04	3.2178E-140	epithelial	SDR16C5
4.23733E-59	4.804028642	0.276	0.007	7.87084E-55	epithelial	MARVELD2
4.19391E-60	4.781635009	0.285	0.009	7.79018E-56	epithelial	FA2H
1.97436E-77	4.780956768	0.354	0.011	3.66738E-73	epithelial	TM4SF4
4.1426E-126	4.767116639	0.534	0.025	7.6949E-122	epithelial	CXADR
1.7572E-106	4.750186779	0.475	0.026	3.2639E-102	epithelial	AMN
3.7632E-125	4.747295672	0.52	0.017	6.9901E-121	epithelial	LINC01207
1.27299E-79	4.710529996	0.386	0.024	2.36458E-75	epithelial	TM4SF20
7.9787E-202	4.703173864	0.779	0.101	1.482E-197	epithelial	CTSE
5.4544E-79	4.702891205	0.375	0.021	1.01315E-74	epithelial	LINC01133
3.059E-165	4.68695571	0.682	0.069	5.682E-161	epithelial	CEACAM6
1.8833E-100	4.673797615	0.456	0.025	3.49816E-96	epithelial	HSD17B2
2.27906E-59	4.672272735	0.313	0.026	4.23335E-55	epithelial	CLDN18
5.8707E-135	4.666362889	0.565	0.029	1.0905E-130	epithelial	AP1M2
3.8597E-170	4.65507723	0.676	0.046	7.1693E-166	epithelial	CDH1
1.1494E-72	4.651657613	0.343	0.015	2.135E-68	epithelial	KLK6
7.2059E-161	4.643087337	0.644	0.035	1.3385E-156	epithelial	VIL1
1.1148E-203	4.630492356	0.848	0.24	2.0708E-199	epithelial	LCN2
8.57399E-63	4.625632574	0.298	0.01	1.59262E-58	epithelial	MLPH
5.5584E-165	4.614229911	0.693	0.098	1.0325E-160	epithelial	GPRC5A
1.61921E-49	9.812164948	0.39	0.019	3.00768E-45	Fibro_myofibroblast	CST1
1.3368E-181	8.992805034	0.634	0.007	2.4831E-177	Fibro_myofibroblast	COL10A1
1.4383E-186	8.871371186	0.61	0.005	2.6717E-182	Fibro_myofibroblast	COL11A1
6.7763E-121	7.689993039	0.463	0.006	1.2587E-116	Fibro_myofibroblast	WNT2
5.05653E-67	7.554526104	0.561	0.03	9.39251E-63	Fibro_myofibroblast	MMP11
4.0512E-134	7.547441922	0.488	0.006	7.5251E-130	Fibro_myofibroblast	PLPP4
1.17536E-93	6.918123567	0.415	0.008	2.18323E-89	Fibro_myofibroblast	ITGA11
9.9349E-125	6.835109997	0.463	0.006	1.8454E-120	Fibro_myofibroblast	RP11-400N13.3
4.4595E-105	6.702113617	0.561	0.015	8.2835E-101	Fibro_myofibroblast	ITGBL1
2.3775E-119	6.667819233	0.537	0.01	4.4161E-115	Fibro_myofibroblast	SPOCK1
3.0494E-124	6.62979382	0.561	0.011	5.6643E-120	Fibro_myofibroblast	ADAMTS12
1.07978E-88	6.569859583	0.829	0.056	2.00569E-84	Fibro_myofibroblast	SULF1
5.17977E-59	6.558063891	0.854	0.105	9.62142E-55	Fibro_myofibroblast	CTHRC1
2.07824E-93	6.49506242	0.634	0.025	3.86033E-89	Fibro_myofibroblast	SFRP4
3.19573E-84	6.485701814	0.537	0.019	5.93607E-80	Fibro_myofibroblast	HTRA3
2.4005E-91	6.449048895	0.659	0.029	4.45893E-87	Fibro_myofibroblast	MXRA5
1.9752E-117	6.216573867	0.585	0.014	3.6689E-113	Fibro_myofibroblast	NTM
2.27388E-83	6.183191361	0.707	0.04	4.22373E-79	Fibro_myofibroblast	ISLR
1.87006E-90	6.094007468	0.659	0.029	3.47363E-86	Fibro_myofibroblast	ADAM12
5.96104E-88	6.084163001	0.341	0.005	1.10726E-83	Fibro_myofibroblast	SLC24A3
1.06522E-78	6.002325134	0.439	0.012	1.97865E-74	Fibro_myofibroblast	SGCD
1.47495E-87	5.983256069	0.78	0.048	2.73971E-83	Fibro_myofibroblast	ANTXR1
9.21397E-71	5.973158155	0.439	0.015	1.71149E-66	Fibro_myofibroblast	COMP
6.38015E-88	5.928156234	0.561	0.02	1.18511E-83	Fibro_myofibroblast	PODNL1
2.85624E-64	5.879712505	0.341	0.009	5.30546E-60	Fibro_myofibroblast	COL8A2
4.46588E-93	5.876158622	0.756	0.04	8.29537E-89	Fibro_myofibroblast	MXRA8
7.67469E-67	5.863482932	0.659	0.045	1.42557E-62	Fibro_myofibroblast	THBS2
3.29644E-37	5.799173748	0.927	0.244	6.12313E-33	Fibro_myofibroblast	COL1A1
1.54134E-82	5.780839171	0.659	0.033	2.86305E-78	Fibro_myofibroblast	MRC2
2.3953E-95	5.738461245	0.585	0.02	4.44927E-91	Fibro_myofibroblast	BICC1
2.2339E-175	9.021111046	0.438	0.001	4.1495E-171	SMC	CASQ2
4.7442E-166	8.677286259	0.75	0.012	8.8123E-162	SMC	RERGL
0	8.597195748	1	0.006	0	SMC	MYH11
2.0708E-171	8.116843154	0.688	0.008	3.8465E-167	SMC	NTRK2
1.9877E-211	8.098430091	0.938	0.014	3.6922E-207	SMC	PLN
6.95829E-96	8.061059387	0.25	0.001	1.2925E-91	SMC	RBM24
1.3639E-101	7.95741447	0.344	0.003	2.5334E-97	SMC	RBPMS2
5.22334E-39	7.888461031	0.25	0.007	9.70235E-35	SMC	DES
1.6926E-61	7.792998298	0.25	0.003	3.144E-57	SMC	LDB3
3.4878E-113	7.663243974	0.406	0.004	6.4786E-109	SMC	MYOM1
1.94986E-89	7.51541731	0.312	0.003	3.62187E-85	SMC	NTF3
4.8393E-192	7.394555673	0.719	0.007	8.9891E-188	SMC	EFHD1
2.3067E-150	7.336790325	0.469	0.003	4.2848E-146	SMC	NRIP2
1.7247E-158	7.259025472	0.469	0.002	3.2036E-154	SMC	KCNA5
1.92185E-74	6.918295591	0.312	0.004	3.56983E-70	SMC	GRIP2
1.13338E-55	6.887565064	1	0.133	2.10525E-51	SMC	ACTA2
4.5449E-142	6.802755335	0.906	0.027	8.4421E-138	SMC	PPP1R14A
5.7447E-125	6.700724774	0.469	0.005	1.0671E-120	SMC	OR51E1
2.36024E-93	6.695087988	0.438	0.007	4.38415E-89	SMC	SGCA
1.18105E-55	6.664797213	0.344	0.009	2.1938E-51	SMC	DACT3
8.01828E-39	6.602335645	0.25	0.007	1.4894E-34	SMC	DTNA
5.7447E-125	6.521203335	0.469	0.005	1.0671E-120	SMC	FHL5
1.98337E-70	6.519603626	0.312	0.005	3.6841E-66	SMC	WFDC1
9.6726E-117	6.436871509	0.562	0.01	1.7967E-112	SMC	CDH6
1.86765E-74	6.425735191	1	0.087	3.46915E-70	SMC	CSRP2
7.8065E-117	6.416556397	0.562	0.01	1.4501E-112	SMC	HEYL
5.40016E-76	6.406878591	0.5	0.015	1.00308E-71	SMC	CAP2
1.2633E-142	6.371255187	0.531	0.005	2.3466E-138	SMC	TBX2-AS1
1.417E-109	6.319683233	0.656	0.017	2.632E-105	SMC	LMOD1
3.35576E-57	6.285071319	0.25	0.004	6.23332E-53	SMC	DPY19L2
1.6013E-103	7.580279802	0.301	0.003	2.9745E-99	Tip	FCN3
7.5319E-156	7.579604465	0.493	0.006	1.399E-151	Tip	INHBB
1.0514E-148	7.40256349	0.534	0.011	1.9531E-144	Tip	F2RL3
8.90484E-94	7.203508032	0.288	0.003	1.65407E-89	Tip	TMEM233
6.5754E-146	7.105875441	0.534	0.011	1.2214E-141	Tip	KDR
1.6747E-205	7.083091106	0.658	0.009	3.1108E-201	Tip	SOX18
1.90191E-76	6.913917775	0.26	0.004	3.5328E-72	Tip	FAM69B
4.5497E-143	6.845234755	0.493	0.008	8.4511E-139	Tip	PCDH12
3.4413E-126	6.831862135	0.671	0.032	6.3922E-122	Tip	IGF2
1.39255E-86	6.78633368	0.26	0.003	2.58665E-82	Tip	SHANK3
7.22744E-75	6.770830697	0.342	0.012	1.3425E-70	Tip	STC1
9.3084E-173	6.745352109	0.644	0.014	1.729E-168	Tip	PCDH17
1.4989E-222	6.644578265	0.863	0.022	2.7843E-218	Tip	ADGRL4
2.3006E-197	6.639561466	0.74	0.017	4.2734E-193	Tip	TIE1
6.66222E-94	6.55547408	0.342	0.007	1.23751E-89	Tip	BCL6B
8.3812E-128	6.394732435	0.425	0.006	1.5568E-123	Tip	SOX17
1.4401E-180	6.3614515	0.74	0.021	2.675E-176	Tip	CDH5
1.6809E-157	6.356433228	0.712	0.025	3.1223E-153	Tip	NOTCH4
1.55346E-83	6.299546794	0.726	0.078	2.88555E-79	Tip	PODXL
2.3035E-108	6.288262189	0.397	0.008	4.2787E-104	Tip	TEK
1.4795E-111	6.277932958	0.425	0.009	2.7482E-107	Tip	AFAP1L1
5.98465E-55	6.266345262	0.26	0.009	1.11165E-50	Tip	VEGFC
7.3914E-141	6.208780231	0.822	0.049	1.373E-136	Tip	PLVAP
1.3452E-111	6.159215746	0.397	0.007	2.4988E-107	Tip	TM4SF18
8.9263E-104	6.123034319	0.384	0.008	1.6581E-99	Tip	ARHGEF15
1.302E-81	6.079192433	0.329	0.008	2.41846E-77	Tip	CHST1
2.8907E-129	6.004086455	0.534	0.015	5.3695E-125	Tip	ROBO4
8.69479E-90	5.99146285	0.397	0.013	1.61506E-85	Tip	THSD7A
2.31911E-83	5.954936356	0.438	0.019	4.30775E-79	Tip	TMEM88
3.31317E-91	5.874250655	0.315	0.005	6.1542E-87	Tip	FLT4
1.5312E-147	10.64572728	0.343	0	2.8443E-143	Stalk	CADM3-AS1
3.8335E-173	8.778680745	1	0.028	7.1208E-169	Stalk	ACKR1
9.4692E-82	7.23821074	0.286	0.003	1.7589E-77	Stalk	RAB3C
2.0179E-158	7.097172226	0.829	0.019	3.7483E-154	Stalk	CCL14
2.7502E-114	7.031001911	0.429	0.005	5.1084E-110	Stalk	SELP
9.50473E-92	6.960782566	0.457	0.009	1.7655E-87	Stalk	LIFR
5.0583E-152	6.800392249	0.771	0.016	9.3957E-148	Stalk	TSPAN7
8.122E-141	6.729678754	0.514	0.005	1.5087E-136	Stalk	MMRN1
3.48606E-85	6.633533953	0.4	0.007	6.47536E-81	Stalk	RBP5
9.1031E-166	6.624855047	0.657	0.008	1.6909E-161	Stalk	MEOX1
8.78442E-86	6.56597353	0.486	0.012	1.63171E-81	Stalk	OLFM1
3.06094E-61	6.365095428	0.314	0.007	5.68569E-57	Stalk	FAM110D
3.88201E-94	6.280020056	0.629	0.021	7.21083E-90	Stalk	ADM5
3.31534E-70	6.140908738	0.314	0.005	6.15823E-66	Stalk	TLL1
2.4822E-103	6.120518301	0.457	0.007	4.6106E-99	Stalk	DOC2B
6.0932E-121	5.991890701	0.686	0.018	1.1318E-116	Stalk	ZNF385D
5.07065E-92	5.873284883	0.857	0.048	9.41872E-88	Stalk	IL33
5.59427E-86	5.626863495	1	0.078	1.03914E-81	Stalk	AQP1
8.5364E-154	5.543286831	0.886	0.023	1.5856E-149	Stalk	RAMP3
4.0427E-122	5.449534008	0.743	0.021	7.5093E-118	Stalk	SLCO2A1
3.42133E-83	5.423429222	0.971	0.075	6.35513E-79	Stalk	VWF
8.137E-104	5.360134143	0.714	0.025	1.5115E-99	Stalk	NRN1
5.03774E-76	5.316103307	0.514	0.017	9.35759E-72	Stalk	RP11-536O18.1
2.2746E-85	5.30412384	0.543	0.016	4.22507E-81	Stalk	CPXM2
9.51041E-24	5.273219776	0.286	0.021	1.76656E-19	Stalk	FOXC1
9.73519E-63	5.267673304	0.429	0.014	1.80831E-58	Stalk	CLEC1A
1.59419E-61	5.238311722	0.371	0.01	2.96121E-57	Stalk	CNTNAP3B
2.4689E-105	5.2152049	0.771	0.029	4.5859E-101	Stalk	MMRN2
2.92864E-30	5.213880685	0.257	0.012	5.43995E-26	Stalk	SMAD9
1.26633E-25	5.208218685	0.429	0.045	2.3522E-21	Stalk	RASA4
0	14.33395782	1	0	0	Enteric glial	CDH19
0	13.74378219	0.75	0	0	Enteric glial	NRXN1
0	13.68287177	0.75	0	0	Enteric glial	GFRA3
0	13.56772978	0.75	0	0	Enteric glial	MYOT
2.0194E-243	12.94154464	0.75	0.001	3.7511E-239	Enteric glial	PRIMA1
0	12.56381638	0.75	0	0	Enteric glial	CHST9
6.7154E-145	12.01034835	0.5	0.001	1.2474E-140	Enteric glial	SOX2
3.4342E-195	11.84229737	0.75	0.001	6.379E-191	Enteric glial	PLP1
6.7154E-145	11.66049706	0.5	0.001	1.2474E-140	Enteric glial	LRRTM1
2.0905E-109	11.53263926	0.75	0.003	3.883E-105	Enteric glial	SCN7A
9.5557E-135	10.96712095	1	0.005	1.775E-130	Enteric glial	TSPAN11
3.4342E-195	10.9490901	0.75	0.001	6.379E-191	Enteric glial	CMTM5
2.19576E-55	10.5168689	0.5	0.003	4.07863E-51	Enteric glial	CHL1
5.38139E-23	10.51214576	0.25	0.002	9.99594E-19	Enteric glial	UCN2
2.1147E-37	10.43719928	0.25	0.001	3.92806E-33	Enteric glial	P3H2-AS1
1.81517E-66	10.37973381	0.75	0.006	3.37168E-62	Enteric glial	L1CAM
2.09903E-28	10.27311306	0.25	0.002	3.89896E-24	Enteric glial	GAP43
2.1147E-37	10.17211576	0.25	0.001	3.92806E-33	Enteric glial	RP11-18B16.2
2.1147E-37	10.17033316	0.25	0.001	3.92806E-33	Enteric glial	ACSBG1
1.23327E-87	10.15990993	0.5	0.002	2.2908E-83	Enteric glial	INSC
5.38139E-23	10.15737614	0.25	0.002	9.99594E-19	Enteric glial	TNFRSF19
1.05576E-40	9.939818392	0.5	0.005	1.96107E-36	Enteric glial	CDH2
2.26552E-50	9.854145198	1	0.016	4.2082E-46	Enteric glial	S100B
2.20784E-19	9.769156878	0.25	0.003	4.10106E-15	Enteric glial	ITGB1BP2
7.46449E-15	9.688152755	0.25	0.004	1.38653E-10	Enteric glial	RP5-1125N11.2
2.09903E-28	9.671257943	0.25	0.002	3.89896E-24	Enteric glial	ANKRD31
2.62349E-73	9.407548606	0.5	0.002	4.87313E-69	Enteric glial	KCNMB4
2.1147E-37	9.374369378	0.25	0.001	3.92806E-33	Enteric glial	MAB21L1
2.43952E-13	9.36978788	0.25	0.004	4.53141E-09	Enteric glial	NGFR
2.48938E-55	9.352324924	0.5	0.003	4.62402E-51	Enteric glial	CTD-2325P2.4
2.5279E-120	8.174219997	0.5	0.006	4.6956E-116	Pericyte	FAM162B
2.0705E-114	8.168087886	0.607	0.011	3.846E-110	Pericyte	KCNJ8
1.5262E-146	7.966445552	0.643	0.008	2.8349E-142	Pericyte	ABCC9
3.40985E-58	7.690351732	0.25	0.003	6.33379E-54	Pericyte	RASD2
1.0096E-118	7.308448706	0.536	0.007	1.8753E-114	Pericyte	COX4I2
1.2169E-102	7.185495301	0.821	0.03	2.26041E-98	Pericyte	RGS5
8.3226E-145	6.961593551	0.571	0.006	1.5459E-140	Pericyte	HIGD1B
4.91813E-94	6.807953093	0.607	0.015	9.13542E-90	Pericyte	KCNE4
3.95243E-44	6.542292336	0.25	0.005	7.34164E-40	Pericyte	ARHGAP44
2.5079E-100	6.53815104	0.607	0.014	4.65837E-96	Pericyte	ITGA7
1.65254E-81	6.506763478	0.429	0.008	3.0696E-77	Pericyte	ENPEP
2.0421E-66	6.459580275	0.643	0.029	3.7932E-62	Pericyte	STEAP4
2.19753E-91	6.426730242	0.429	0.006	4.08191E-87	Pericyte	EGFLAM
1.24089E-51	6.375669589	0.321	0.008	2.30495E-47	Pericyte	AVPR1A
2.16687E-37	6.251723651	0.286	0.009	4.02497E-33	Pericyte	CACNA1H
2.30898E-60	6.225588862	0.643	0.033	4.28894E-56	Pericyte	PLXDC1
2.92619E-44	6.218307066	0.464	0.023	5.4354E-40	Pericyte	COL5A3
9.50543E-88	6.116646407	0.964	0.055	1.76563E-83	Pericyte	PDGFRB
4.47165E-20	6.115997981	0.25	0.015	8.30609E-16	Pericyte	ZNF626
7.63957E-79	6.115094642	0.714	0.03	1.41905E-74	Pericyte	SYNPO2
7.76412E-60	6.049715421	0.5	0.018	1.44219E-55	Pericyte	EDNRA
1.0975E-54	6.032407909	0.429	0.014	2.03861E-50	Pericyte	PDE3A
4.44549E-78	5.928520279	0.429	0.008	8.2575E-74	Pericyte	GUCY1A2
2.78668E-67	5.924471188	0.679	0.033	5.17626E-63	Pericyte	CPE
3.31228E-49	5.906444875	0.536	0.028	6.15256E-45	Pericyte	CCDC102B
5.35728E-40	5.766098871	0.357	0.014	9.95115E-36	Pericyte	SSTR2
7.87016E-52	5.737008531	0.571	0.031	1.46188E-47	Pericyte	GUCY1B3
3.5947E-71	5.680235777	0.536	0.017	6.67715E-67	Pericyte	DAAM2
3.05272E-63	5.655450073	0.607	0.027	5.67043E-59	Pericyte	46269
8.64812E-25	5.608642229	0.25	0.012	1.60639E-20	Pericyte	CSPG4
9.9422E-110	9.362583302	0.275	0.001	1.8468E-105	Stromal	SCARA5
3.0107E-237	9.232035662	0.706	0.005	5.5923E-233	Stromal	OGN
3.2974E-195	8.860895075	0.51	0.002	6.1249E-191	Stromal	C16orf89
4.1008E-177	8.831806385	0.451	0.001	7.6172E-173	Stromal	CHRDL2
1.4906E-210	8.766458933	0.529	0.001	2.7688E-206	Stromal	ABI3BP
1.2236E-228	8.407785206	0.686	0.005	2.2729E-224	Stromal	ADH1B
3.5819E-170	8.317065799	0.725	0.016	6.6534E-166	Stromal	IGF1
6.2438E-164	8.053910318	0.667	0.013	1.1598E-159	Stromal	CCL11
2.3599E-187	7.885249664	0.549	0.004	4.3836E-183	Stromal	CILP
3.64531E-96	7.546968293	0.902	0.077	6.77116E-92	Stromal	SFRP2
1.20196E-77	7.546776927	0.804	0.076	2.23263E-73	Stromal	PTGDS
1.6403E-168	7.389416094	0.431	0.001	3.0468E-164	Stromal	OMD
5.9584E-51	7.366195386	0.294	0.011	1.10677E-46	Stromal	TFPI2
6.89276E-21	7.177848179	0.314	0.04	1.28033E-16	Stromal	MMP3
7.6338E-115	7.121343596	0.333	0.002	1.418E-110	Stromal	AOX1
3.6052E-141	7.114519907	0.412	0.003	6.6967E-137	Stromal	PTGFR
3.2771E-176	7.029965924	0.549	0.005	6.0873E-172	Stromal	SLIT2
3.553E-112	7.025593678	0.353	0.003	6.5997E-108	Stromal	PAPPA
5.5999E-160	6.945774131	0.471	0.003	1.0402E-155	Stromal	VIPR2
4.291E-100	6.863039616	0.333	0.004	7.97058E-96	Stromal	SHISA3
1.4304E-96	6.842301434	0.686	0.037	2.65697E-92	Stromal	DPT
2.9756E-112	6.839804178	0.353	0.003	5.5271E-108	Stromal	HTR2A
8.1725E-171	6.831955557	0.569	0.006	1.518E-166	Stromal	LRRN4CL
8.3552E-136	6.757722017	0.549	0.01	1.552E-131	Stromal	SVEP1
4.9569E-126	6.735210581	0.412	0.004	9.2075E-122	Stromal	FAM180A
1.6435E-146	6.661314582	0.451	0.004	3.0527E-142	Stromal	SAMD11
4.2287E-196	6.635150662	0.529	0.002	7.8547E-192	Stromal	NEGR1
2.42844E-67	6.626039668	0.275	0.005	4.51084E-63	Stromal	SFRP1
6.5017E-175	6.604506691	0.804	0.021	1.2077E-170	Stromal	MMP23B
3.92749E-80	6.592152846	0.373	0.009	7.29531E-76	Stromal	AGT
6.7154E-145	11.84448589	0.5	0.001	1.2474E-140	Endo	PGM5-AS1.1
2.74645E-17	11.6400219	1	0.057	5.10153E-13	Endo	CCL21
0	11.09177403	0.75	0	0	Endo	RELN
2.09903E-28	9.821545039	0.25	0.002	3.89896E-24	Endo	GPM6A
2.09903E-28	9.619618374	0.25	0.002	3.89896E-24	Endo	ACKR2
5.2362E-109	9.423518594	0.5	0.001	9.7262E-105	Endo	STAB2
2.09903E-28	9.339907451	0.25	0.002	3.89896E-24	Endo	CCDC154
2.1147E-37	9.172969434	0.25	0.001	3.92806E-33	Endo	KCNG2
5.38139E-23	9.053591597	0.25	0.002	9.99594E-19	Endo	SEMA3D
2.09903E-28	9.029718248	0.25	0.002	3.89896E-24	Endo	RP11-996F15.2
2.0865E-122	9.007878788	0.75	0.003	3.8757E-118	Endo	OMG
5.38139E-23	8.882279969	0.25	0.002	9.99594E-19	Endo	RADIL
1.84149E-87	8.819524211	0.5	0.002	3.42057E-83	Endo	RNF112
2.1147E-37	8.782139479	0.25	0.001	3.92806E-33	Endo	RP3-439F8.1
2.09903E-28	8.604247901	0.25	0.002	3.89896E-24	Endo	KCNH3
3.66476E-73	8.546202495	0.5	0.002	6.80729E-69	Endo	PLIN5
2.49947E-37	8.538760102	0.25	0.001	4.64276E-33	Endo	CDRT4
2.3797E-28	8.474347587	0.25	0.002	4.42029E-24	Endo	SLC5A10
4.33085E-73	8.423152319	0.5	0.002	8.04456E-69	Endo	RP11-436K8.1
2.09903E-28	8.402699483	0.25	0.002	3.89896E-24	Endo	MOV10L1
2.32534E-89	8.280365864	0.75	0.004	4.31932E-85	Endo	RP11-322E11.5
2.40089E-19	8.168184662	0.25	0.003	4.45965E-15	Endo	CH507-338C24.1
2.20784E-19	8.139177131	0.25	0.003	4.10106E-15	Endo	RP11-307L14.2
1.84149E-87	8.10507198	0.5	0.002	3.42057E-83	Endo	CTD-2024P10.2
5.95029E-23	8.104852827	0.25	0.002	1.10527E-18	Endo	ABCA4
2.49947E-37	8.104537065	0.25	0.001	4.64276E-33	Endo	MAFTRR
2.95375E-37	8.098026567	0.25	0.001	5.48659E-33	Endo	FAM171A2
3.62612E-55	8.097538559	0.5	0.003	6.73551E-51	Endo	LRCH2
5.95029E-23	8.073752722	0.25	0.002	1.10527E-18	Endo	RP11-717F1.2
2.69755E-28	7.986740596	0.25	0.002	5.01069E-24	Endo	GRIN3A
7.235E-110	5.726729088	0.492	0.027	1.3439E-105	Macro	F13A1
1.3324E-129	5.667492975	0.586	0.034	2.4749E-125	Macro	FCN1
4.98296E-75	5.305197577	0.328	0.016	9.25584E-71	Macro	APOBEC3A
7.7585E-100	5.251946085	0.367	0.012	1.44114E-95	Macro	CLEC10A
3.726E-163	4.807595046	0.859	0.075	6.921E-159	Macro	FGL2
7.82122E-87	4.762259372	0.492	0.041	1.45279E-82	Macro	FOLR2
2.9507E-130	4.722972952	0.703	0.058	5.481E-126	Macro	FAM26F
5.0695E-155	4.694323328	0.828	0.071	9.4166E-151	Macro	MNDA
8.71691E-64	4.616382907	0.336	0.023	1.61917E-59	Macro	S100A12
3.68093E-73	4.515066423	0.406	0.032	6.83733E-69	Macro	RNASE2
1.88871E-58	4.512361559	0.344	0.029	3.50829E-54	Macro	SCIMP
1.08504E-72	4.431760287	0.789	0.192	2.01546E-68	Macro	S100A8
2.03317E-65	4.407729563	0.375	0.031	3.77661E-61	Macro	CFP
2.3674E-149	4.381110851	0.922	0.107	4.3975E-145	Macro	MS4A6A
4.74026E-67	4.278040806	0.367	0.028	8.80504E-63	Macro	FCGR1B
1.60616E-45	4.264247484	0.305	0.031	2.98344E-41	Macro	CSF3R
8.38149E-96	4.261132137	0.555	0.048	1.55686E-91	Macro	JAML
4.12E-135	4.259134517	0.977	0.157	7.653E-131	Macro	LST1
1.11932E-74	4.205142713	0.391	0.027	2.07913E-70	Macro	RGS18
2.7825E-106	4.124060388	0.617	0.054	5.1685E-102	Macro	FCGR1A
3.0879E-147	4.07792145	0.938	0.114	5.7357E-143	Macro	CYBB
1.32095E-73	4.045496445	0.383	0.026	2.45367E-69	Macro	PSTPIP2
1.9895E-113	3.989696187	0.719	0.074	3.6954E-109	Macro	FPR1
3.08382E-33	3.95046251	0.305	0.045	5.72819E-29	Macro	CCL13
1.1723E-129	3.913533568	1	0.186	2.1776E-125	Macro	AIF1
1.5626E-112	3.886157692	0.68	0.064	2.9025E-108	Macro	46082
1.4853E-105	3.857483956	0.852	0.143	2.7589E-101	Macro	CSTA
3.70912E-51	3.835098625	0.367	0.042	6.8897E-47	Macro	STAC3
7.4248E-101	3.828796421	0.82	0.136	1.37916E-96	Macro	CPVL
1.41794E-91	3.817809528	1	0.343	2.63382E-87	Macro	HLA-DPA1
4.63037E-29	4.511078448	0.32	0.015	8.60091E-25	cycling myeloid	RAB42
3.4431E-34	4.009996776	0.4	0.019	6.39557E-30	cycling myeloid	SLC2A5
7.98167E-30	3.960033985	0.4	0.023	1.4826E-25	cycling myeloid	HLA-DRB5
1.30023E-28	3.923677647	0.48	0.036	2.41517E-24	cycling myeloid	ADAMDEC1
1.2656E-30	3.908349859	1	0.195	2.35085E-26	cycling myeloid	C1QB
4.68932E-36	3.891723696	1	0.153	8.71041E-32	cycling myeloid	C1QC
1.50107E-22	3.828584782	0.32	0.02	2.78825E-18	cycling myeloid	CCDC170
5.9789E-21	3.825586985	0.32	0.022	1.11058E-16	cycling myeloid	LILRA5
3.91658E-28	3.801975436	0.36	0.019	7.27505E-24	cycling myeloid	TLR7
6.40388E-36	3.762987142	0.84	0.097	1.18952E-31	cycling myeloid	MS4A4A
2.62621E-27	3.74595635	1	0.227	4.87819E-23	cycling myeloid	C1QA
3.25592E-24	3.739774386	0.4	0.029	6.04788E-20	cycling myeloid	CD180
1.81101E-23	3.719064782	0.36	0.025	3.36395E-19	cycling myeloid	GATM
1.23502E-17	3.633310958	0.32	0.027	2.29405E-13	cycling myeloid	ARHGAP22
7.02996E-34	3.598157935	0.68	0.062	1.30582E-29	cycling myeloid	FOLR2
1.34588E-43	3.596056149	0.56	0.03	2.49997E-39	cycling myeloid	ADORA3
2.87347E-22	3.59530204	0.4	0.032	5.33747E-18	cycling myeloid	C19orf38
1.45501E-42	3.55038223	0.96	0.104	2.70268E-38	cycling myeloid	CSF1R
7.69928E-26	3.545042526	0.44	0.033	1.43014E-21	cycling myeloid	FUZ
2.70907E-35	3.517708073	0.64	0.052	5.03209E-31	cycling myeloid	CMKLR1
4.51202E-15	3.514200193	0.72	0.176	8.38108E-11	cycling myeloid	APOC1
2.64686E-31	3.506324685	0.56	0.044	4.91655E-27	cycling myeloid	CD209
4.73042E-23	3.497538563	0.64	0.081	8.78675E-19	cycling myeloid	TREM2
3.07204E-17	3.496653962	0.28	0.021	5.70631E-13	cycling myeloid	CR1
2.39574E-20	3.471344645	0.44	0.044	4.45008E-16	cycling myeloid	OTOA
1.50031E-13	3.465472391	0.88	0.354	2.78683E-09	cycling myeloid	APOE
4.91144E-32	3.462836456	0.96	0.149	9.12299E-28	cycling myeloid	MS4A6A
1.07977E-42	3.461635195	0.68	0.047	2.00567E-38	cycling myeloid	MERTK
1.63246E-16	3.44804843	0.28	0.022	3.03229E-12	cycling myeloid	KIAA0226L
2.10135E-40	3.441624623	0.68	0.05	3.90325E-36	cycling myeloid	GPR34
3.17316E-52	7.538630976	0.251	0.02	5.89414E-48	Macro_SPP1	CXCL5
3.24754E-82	6.711479896	0.803	0.293	6.0323E-78	Macro_SPP1	SPP1
1.44571E-53	6.408979712	0.377	0.057	2.68541E-49	Macro_SPP1	MMP12
3.36807E-77	6.396826843	0.257	0.008	6.25618E-73	Macro_SPP1	LPL
1.07773E-38	6.233642504	0.328	0.057	2.00188E-34	Macro_SPP1	CCL3L3
4.54573E-61	5.880082065	0.486	0.086	8.44369E-57	Macro_SPP1	IL1B
4.678E-188	5.695418393	0.607	0.019	8.6894E-184	Macro_SPP1	AQP9
1.39E-100	5.650712536	0.35	0.013	2.58201E-96	Macro_SPP1	SLAMF9
4.0814E-158	5.509398085	0.596	0.031	7.5813E-154	Macro_SPP1	CLEC5A
1.07723E-95	5.231705941	0.339	0.013	2.00095E-91	Macro_SPP1	MCEMP1
7.31488E-57	5.147002862	0.432	0.072	1.35874E-52	Macro_SPP1	G0S2
2.27582E-84	5.109190961	0.634	0.114	4.22734E-80	Macro_SPP1	CCL3
7.8154E-104	4.959242282	0.579	0.067	1.4517E-99	Macro_SPP1	MMP9
1.8069E-168	4.953855018	0.672	0.04	3.3563E-164	Macro_SPP1	OLR1
6.09426E-54	4.919992131	0.546	0.14	1.13201E-49	Macro_SPP1	CCL18
1.878E-104	4.799791893	0.377	0.015	3.4884E-100	Macro_SPP1	OTOA
7.44267E-62	4.731154476	0.579	0.142	1.38248E-57	Macro_SPP1	APOC1
7.7438E-127	4.697052862	0.486	0.024	1.4384E-122	Macro_SPP1	SLC16A10
2.61706E-87	4.693049664	0.372	0.023	4.86118E-83	Macro_SPP1	RETN
6.5967E-173	4.632028433	0.77	0.063	1.2253E-168	Macro_SPP1	PLA2G7
1.7618E-55	4.569597168	0.563	0.14	3.27254E-51	Macro_SPP1	CCL2
1.8562E-171	4.485062186	0.705	0.046	3.4479E-167	Macro_SPP1	TREM1
1.02604E-60	4.478193216	0.754	0.321	1.90587E-56	Macro_SPP1	APOE
4.2121E-117	4.475508187	0.94	0.297	7.824E-113	Macro_SPP1	CTSL
6.503E-154	4.444557653	0.754	0.075	1.2079E-149	Macro_SPP1	SLC11A1
5.9312E-138	4.41877643	0.546	0.03	1.1017E-133	Macro_SPP1	ITGAX
2.4538E-120	4.324542162	0.694	0.086	4.5579E-116	Macro_SPP1	BCL2A1
1.17746E-80	4.324254698	0.464	0.051	2.18714E-76	Macro_SPP1	MARCO
1.82862E-41	4.319879745	0.355	0.064	3.39666E-37	Macro_SPP1	CCL4L2
8.80787E-66	4.312843892	0.41	0.051	1.63606E-61	Macro_SPP1	MMP19
1.17066E-86	6.915631366	0.302	0.011	2.17451E-82	T_reg	FOXP3
2.5647E-152	6.594001607	0.486	0.014	4.7639E-148	T_reg	TIGIT
1.9556E-218	6.47794724	0.911	0.078	3.6324E-214	T_reg	LTB
1.11716E-75	6.050008495	0.274	0.011	2.07513E-71	T_reg	CTLA4
6.9727E-230	5.963282631	0.972	0.09	1.2952E-225	T_reg	TRAC
3.69523E-80	5.83802352	0.257	0.007	6.8639E-76	T_reg	ICOS
6.17436E-71	5.767454731	0.251	0.009	1.14689E-66	T_reg	RP11-1399P15.1
1.7226E-179	5.764002424	0.637	0.028	3.1998E-175	T_reg	CD27
4.2204E-199	5.761054298	0.816	0.06	7.8395E-195	T_reg	TRBC2
8.8181E-141	5.701360888	0.492	0.019	1.638E-136	T_reg	SIT1
2.0739E-237	5.655885481	0.95	0.073	3.8522E-233	T_reg	CD3D
1.9763E-194	5.541869966	0.603	0.016	3.6709E-190	T_reg	CD3G
1.45058E-51	5.491651566	0.33	0.043	2.69446E-47	T_reg	RTKN2
2.6805E-191	5.475721435	0.698	0.035	4.9791E-187	T_reg	SPOCK2
6.496E-76	5.345047473	0.279	0.012	1.20663E-71	T_reg	GATA3
2.36247E-72	5.296121355	0.285	0.014	4.38829E-68	T_reg	SLAMF1
2.8142E-225	5.276480708	0.899	0.063	5.2274E-221	T_reg	CD2
1.34789E-64	5.261396739	0.38	0.044	2.50371E-60	T_reg	IL2RA
2.8407E-129	5.074669885	0.486	0.023	5.2766E-125	T_reg	GPR171
2.19641E-77	5.068120278	0.665	0.167	4.07983E-73	T_reg	BATF
2.36389E-66	5.029991274	0.257	0.012	4.39093E-62	T_reg	CCR7
1.3833E-226	4.924132873	0.894	0.06	2.5696E-222	T_reg	CD3E
5.8355E-148	4.917052081	0.743	0.08	1.0839E-143	T_reg	LCK
1.04426E-57	4.851572331	0.391	0.056	1.93971E-53	T_reg	AC133644.2
2.66354E-92	4.838523155	0.536	0.065	4.94753E-88	T_reg	TNFRSF18
1.0877E-90	4.837881692	0.581	0.083	2.02041E-86	T_reg	TNFRSF4
4.42667E-75	4.810676685	0.274	0.011	8.22255E-71	T_reg	ITK
2.0204E-104	4.781396968	0.542	0.055	3.7529E-100	T_reg	RORA
2.79068E-62	4.716877275	0.302	0.024	5.18368E-58	T_reg	FCMR
1.12731E-73	4.629363882	0.408	0.043	2.09397E-69	T_reg	LAT
1.9085E-297	11.18581188	0.75	0.002	3.545E-293	NK	KLRC1
9.4017E-164	10.46517681	0.438	0.002	1.7464E-159	NK	SH2D1B
1.6888E-135	9.689315945	0.354	0.001	3.1369E-131	NK	KIR2DL4
4.3135E-100	9.423709676	0.312	0.003	8.01233E-96	NK	KRT81
4.7937E-276	9.374006678	0.75	0.003	8.9043E-272	NK	TRDC
1.174E-142	8.750433971	0.479	0.005	2.1808E-138	NK	KLRF1
1.7583E-134	8.44106803	0.646	0.017	3.2661E-130	NK	XCL1
4.4258E-111	8.259249717	0.958	0.072	8.221E-107	NK	GNLY
4.0327E-199	8.113072807	0.917	0.023	7.4907E-195	NK	KLRD1
3.2428E-222	7.530142676	0.667	0.005	6.0235E-218	NK	XCL2
1.3777E-111	7.28071841	0.438	0.007	2.5591E-107	NK	LINC00996
3.2097E-112	7.219188276	0.896	0.058	5.962E-108	NK	NKG7
2.01548E-79	6.979691192	0.312	0.005	3.74376E-75	NK	KRT86
7.8412E-110	6.784108358	0.396	0.005	1.4565E-105	NK	TMIGD2
1.768E-190	6.556521056	0.833	0.018	3.284E-186	NK	CTSW
4.6919E-101	6.331392435	0.604	0.023	8.71519E-97	NK	TXK
5.0107E-117	6.248191088	0.812	0.041	9.3074E-113	NK	GZMB
2.5958E-103	6.1276829	0.75	0.039	4.8216E-99	NK	PRF1
4.35561E-35	6.101860181	0.292	0.018	8.09055E-31	NK	GZMH
2.43898E-96	5.971964064	0.646	0.03	4.5304E-92	NK	MATK
3.5045E-99	5.859948555	0.938	0.077	6.50961E-95	NK	CCL5
5.31415E-90	5.741080437	0.792	0.055	9.87104E-86	NK	GZMA
8.43866E-56	5.559639549	0.312	0.01	1.56748E-51	NK	SAMD3
1.3061E-121	5.328412736	0.896	0.049	2.4261E-117	NK	HOPX
2.61766E-82	5.122641118	0.583	0.029	4.86231E-78	NK	IL2RB
5.73385E-64	5.038161028	0.479	0.025	1.06506E-59	NK	AC092580.4
1.01589E-56	4.959846747	0.333	0.012	1.88702E-52	NK	CD8A
2.2264E-30	4.739121742	0.875	0.326	4.13554E-26	NK	AREG
5.74239E-47	4.665739618	0.375	0.021	1.06665E-42	NK	PYHIN1
9.94529E-28	4.650716876	0.25	0.017	1.84734E-23	NK	SLA2
2.28743E-33	8.294698701	0.3	0.005	4.24891E-29	CD8 T	CTD-2619J13.14
5.85358E-50	7.763617585	0.5	0.009	1.0873E-45	CD8 T	TRGC2
3.56118E-84	7.667903458	1	0.022	6.61489E-80	CD8 T	GZMK
7.73643E-41	6.752392105	0.6	0.017	1.43704E-36	CD8 T	CD8A
2.03235E-27	6.671864835	0.4	0.011	3.77509E-23	CD8 T	CD8B
4.84816E-58	6.531673085	0.4	0.004	9.00546E-54	CD8 T	EOMES
3.80004E-25	6.374098345	0.3	0.007	7.05858E-21	CD8 T	RP11-284N8.3
1.27224E-30	5.683701005	0.6	0.023	2.36318E-26	CD8 T	TRAT1
2.27115E-28	5.487949974	0.7	0.036	4.21866E-24	CD8 T	GZMM
1.07974E-27	5.340066984	0.5	0.018	2.00562E-23	CD8 T	PDCD1
3.20379E-25	5.244038022	1	0.093	5.95104E-21	CD8 T	CCL5
3.32194E-32	5.235840624	0.5	0.015	6.17051E-28	CD8 T	GRAP2
6.9936E-13	5.150837797	0.3	0.015	1.29906E-08	CD8 T	APOBEC3H
2.21135E-16	5.006919345	0.4	0.02	4.10758E-12	CD8 T	LY9
1.28189E-10	4.882333659	0.4	0.034	2.38111E-06	CD8 T	KLRG1
5.92822E-30	4.84930129	1	0.074	1.10117E-25	CD8 T	NKG7
8.89285E-09	4.785687389	0.3	0.023	0.000165185	CD8 T	GZMH
1.23063E-20	4.74597791	0.9	0.091	2.2859E-16	CD8 T	CST7
1.46385E-25	4.715681656	0.9	0.069	2.7191E-21	CD8 T	GZMA
7.33109E-12	4.6843465	0.4	0.029	1.36175E-07	CD8 T	IKZF3
0.001075906	4.625326453	0.3	0.063	1	CD8 T	DZIP3
9.69338E-07	4.610369236	0.4	0.056	0.018005453	CD8 T	FAM46C
4.23048E-17	4.507626762	0.4	0.019	7.85812E-13	CD8 T	XCL2
3.79896E-06	4.4804123	0.3	0.034	0.070565685	CD8 T	ITK
4.13509E-12	4.395785081	0.4	0.028	7.68092E-08	CD8 T	PYHIN1
3.63493E-06	4.382758517	0.3	0.035	0.067518848	CD8 T	ITGAL
0.002280261	4.325214293	0.3	0.07	1	CD8 T	FBXO33
6.36979E-13	4.319669494	0.6	0.063	1.18319E-08	CD8 T	RUNX3
7.01875E-08	4.233968694	0.5	0.073	0.001303732	CD8 T	AOAH
9.81302E-09	4.183628327	0.3	0.023	0.000182277	CD8 T	LAG3
2.70106E-21	5.606227013	0.312	0.014	5.01721E-17	CD4 T	RGL4
1.99439E-13	4.895055575	0.312	0.024	3.70457E-09	CD4 T	TRAT1
1.16303E-10	4.685634095	0.25	0.019	2.16033E-06	CD4 T	CAMK4
2.21735E-06	4.166889704	0.25	0.034	0.041187297	CD4 T	AC092580.4
5.40646E-15	4.14129948	0.312	0.02	1.00425E-10	CD4 T	CD40LG
0.001529779	4.068103836	0.25	0.065	1	CD4 T	PTGER2
4.89988E-16	4.020333852	0.438	0.038	9.10153E-12	CD4 T	CD6
7.89583E-09	3.966001656	0.312	0.037	0.000146665	CD4 T	GZMM
9.40928E-05	3.959166038	0.25	0.048	1	CD4 T	ITGA4
0.000395019	3.864524595	0.312	0.085	1	CD4 T	ZEB1
4.38221E-07	3.842884383	0.438	0.095	0.008139956	CD4 T	EMB
1.23338E-06	3.814398109	0.25	0.033	0.022909995	CD4 T	IPCEF1
9.90942E-07	3.756370244	0.25	0.032	0.018406748	CD4 T	CXCR6
5.18564E-10	3.716658785	0.312	0.032	9.63233E-06	CD4 T	CCR7
6.74374E-09	3.697805171	0.5	0.094	0.000125265	CD4 T	CCL5
3.78833E-10	3.568655992	0.438	0.062	7.03682E-06	CD4 T	GPR171
7.80987E-06	3.563020785	0.375	0.083	0.14506832	CD4 T	S1PR4
5.37678E-06	3.553198288	0.25	0.036	0.099873658	CD4 T	CTSW
2.13674E-10	3.516408846	0.75	0.194	3.96899E-06	CD4 T	ETS1
9.21191E-15	3.453628629	0.625	0.087	1.71111E-10	CD4 T	SELL
3.20993E-07	3.443343111	0.375	0.066	0.005962447	CD4 T	CD3G
1.0723E-06	3.400141197	0.375	0.071	0.019917889	CD4 T	GZMA
0.000127515	3.354369401	0.375	0.103	1	CD4 T	TRBC1
1.13722E-06	3.265709976	0.5	0.131	0.021123906	CD4 T	46271
1.64938E-10	3.184473403	0.688	0.148	3.06372E-06	CD4 T	CD3D
0.000198138	3.131824361	0.312	0.077	1	CD4 T	IKZF1
2.4935E-14	3.125141944	0.75	0.13	4.63167E-10	CD4 T	CD3E
3.56007E-08	3.077723815	0.625	0.166	0.000661284	CD4 T	PIK3IP1
0.006502731	2.983809553	0.438	0.224	1	CD4 T	ODF2L
1.12214E-07	2.979347694	0.625	0.181	0.002084384	CD4 T	CD48
4.0759E-109	10.02672353	0.5	0.001	7.571E-105	Tfh	GNG4
2.1147E-37	9.647544933	0.25	0.001	3.92806E-33	Tfh	LTF
1.23327E-87	9.641822451	0.5	0.002	2.2908E-83	Tfh	PCAT29
3.54691E-53	9.567620182	1	0.015	6.58838E-49	Tfh	CXCL13
2.1147E-37	9.215419976	0.25	0.001	3.92806E-33	Tfh	MAFTRR
2.20784E-19	8.854702887	0.25	0.003	4.10106E-15	Tfh	RTEL1-TNFRSF6B
4.33085E-73	8.767219194	0.5	0.002	8.04456E-69	Tfh	TRAV6
2.1147E-37	8.714486486	0.25	0.001	3.92806E-33	Tfh	CPA5
6.7259E-109	8.706559344	0.5	0.001	1.2493E-104	Tfh	GNG8
8.5078E-17	8.616248126	0.25	0.003	1.58032E-12	Tfh	CTB-13F3.1
2.09903E-28	8.459019913	0.25	0.002	3.89896E-24	Tfh	NOTUM
2.49947E-37	8.377870338	0.25	0.001	4.64276E-33	Tfh	POU3F1
2.3797E-28	8.102502296	0.25	0.002	4.42029E-24	Tfh	ITPKB-AS1
3.9911E-12	8.0583188	0.25	0.005	7.41347E-08	Tfh	ANKLE1
2.43952E-13	8.058294895	0.25	0.004	4.53141E-09	Tfh	RP11-53I6.3
2.3797E-28	8.055413203	0.25	0.002	4.42029E-24	Tfh	RP11-166B2.5
2.61501E-49	8.036527663	0.5	0.004	4.85738E-45	Tfh	SLC35G5
2.69755E-28	7.841684493	0.25	0.002	5.01069E-24	Tfh	CTD-2576D5.4
4.13096E-11	7.783890258	0.25	0.005	7.67326E-07	Tfh	RP1-28O10.1
3.94551E-11	7.696643418	0.25	0.005	7.32878E-07	Tfh	ZFP28
8.5078E-17	7.568927998	0.25	0.003	1.58032E-12	Tfh	AC074289.1
2.17184E-28	7.556610145	0.5	0.007	4.03419E-24	Tfh	CDO1
1.40626E-09	7.51733491	0.25	0.006	2.61214E-05	Tfh	LRRC2
8.33633E-24	7.312691475	0.75	0.021	1.54847E-19	Tfh	IGFL2
1.34438E-07	7.287947263	0.25	0.008	0.002497182	Tfh	XXbac-B135H6.18
3.94551E-11	7.200644737	0.25	0.005	7.32878E-07	Tfh	GPR27
4.13096E-11	7.141976655	0.25	0.005	7.67326E-07	Tfh	TMEM121
7.94785E-87	7.105641304	1	0.008	1.47631E-82	Tfh	AC104820.2
1.09768E-05	7.058577052	0.25	0.012	0.203894912	Tfh	AC114271.2
2.67218E-10	7.033157173	0.25	0.006	4.96357E-06	Tfh	LINC01126
1.0179E-83	14.62470018	0.667	0.003	1.89075E-79	PBC	IGLC3
1.15127E-05	14.45291376	0.667	0.065	0.213847857	PBC	IGLC2
6.19372E-12	11.88148422	1	0.066	1.15048E-07	PBC	IGHG1
8.86467E-24	11.15333289	0.667	0.012	1.64661E-19	PBC	IGHA1
2.08883E-49	11.09935376	0.333	0.001	3.88E-45	PBC	IGKV3-15
2.70596E-39	10.48297392	1	0.016	5.02632E-35	PBC	IGHGP
9.10367E-07	10.41827227	1	0.142	0.016910072	PBC	IGHG3
6.43013E-83	9.642190481	1	0.007	1.1944E-78	PBC	IGHG2
5.86982E-23	9.574828582	0.667	0.013	1.09032E-18	PBC	JCHAIN
5.22807E-22	9.323699449	0.333	0.003	9.71114E-18	PBC	IGLV2-23
3.02836E-30	9.256812755	0.333	0.002	5.62517E-26	PBC	IGKV1-5
3.02836E-30	8.996516937	0.333	0.002	5.62517E-26	PBC	RP11-290F5.1
1.86749E-35	8.455112742	0.667	0.008	3.46887E-31	PBC	DERL3
2.71732E-37	8.193213013	0.333	0.002	5.04742E-33	PBC	PNOC
5.75398E-22	8.154290486	0.333	0.003	1.0688E-17	PBC	RP11-110I1.12
1.49196E-83	8.150657689	0.667	0.003	2.77132E-79	PBC	RP11-16E12.2
5.75398E-22	8.064605745	0.333	0.003	1.0688E-17	PBC	CRYBA4
3.26068E-49	8.036873618	0.333	0.001	6.05672E-45	PBC	FCRL5
2.40002E-25	7.607999217	0.333	0.003	4.45803E-21	PBC	CHODL
1.53646E-18	7.541446714	0.667	0.016	2.85398E-14	PBC	MZB1
6.33219E-22	7.474994094	0.333	0.003	1.1762E-17	PBC	AC074289.1
1.95357E-14	7.200489337	0.333	0.005	3.62875E-10	PBC	SLC5A2
6.70265E-11	7.153076225	0.333	0.007	1.24502E-06	PBC	CDNF
6.5259E-15	7.132796494	0.667	0.021	1.21219E-10	PBC	DHRS9
1.01378E-15	7.026433462	0.333	0.005	1.8831E-11	PBC	H1FX-AS1
1.83181E-05	6.934522259	0.333	0.017	0.34025852	PBC	CCDC151
1.01378E-15	6.873142204	0.333	0.005	1.8831E-11	PBC	AP001058.3
7.40538E-09	6.862972761	0.333	0.009	0.000137555	PBC	UNC5A
1.8897E-33	6.84439582	0.667	0.008	3.51011E-29	PBC	VPREB3
0.003465871	6.829598053	0.333	0.034	1	PBC	RP4-568C11.4
1.9666E-154	15.45420417	1	0.006	3.6529E-150	Mast	TPSB2
1.5802E-138	14.95439689	1	0.007	2.9353E-134	Mast	TPSAB1
0	14.20157779	1	0.001	0	Mast	MS4A2
6.2293E-288	13.84246173	0.667	0	1.1571E-283	Mast	RP11-354E11.2
5.9182E-201	12.84269663	0.833	0.002	1.0993E-196	Mast	CPA3
2.3463E-216	12.50545566	0.5	0	4.3582E-212	Mast	SLC18A2
1.9677E-165	11.83200325	0.667	0.002	3.655E-161	Mast	IL1RL1
7.0988E-164	11.26529748	1	0.005	1.3186E-159	Mast	HPGDS
5.0285E-109	10.71076966	0.5	0.002	9.3404E-105	Mast	KRT1
1.3315E-121	10.59358769	0.833	0.005	2.4732E-117	Mast	C1orf186
1.3549E-162	10.26103409	0.5	0.001	2.5167E-158	Mast	HDC
2.94402E-69	9.974595702	0.667	0.007	5.46852E-65	Mast	FLJ21408
1.95979E-27	9.575088707	0.333	0.005	3.64031E-23	Mast	SLC16A9
2.06853E-51	8.155131861	0.667	0.01	3.84229E-47	Mast	ADRB2
1.07444E-58	8.134527281	0.333	0.002	1.99578E-54	Mast	IL9R
1.32017E-41	7.88529923	0.5	0.007	2.45222E-37	Mast	FCER1A
2.61281E-42	7.787633727	0.333	0.003	4.85329E-38	Mast	CALB2
7.42316E-38	7.780707506	1	0.035	1.37885E-33	Mast	LTC4S
2.65563E-27	7.728755358	0.333	0.005	4.93284E-23	Mast	RP11-326C3.12
2.45877E-16	7.727457357	0.333	0.009	4.56717E-12	Mast	SERP2
6.86131E-09	7.608993937	0.333	0.018	0.000127449	Mast	GATA2
3.16193E-42	7.60255396	0.333	0.003	5.87329E-38	Mast	RGS13
3.42248E-33	7.561726737	0.333	0.004	6.35725E-29	Mast	CTTNBP2
1.40317E-58	7.472049518	0.333	0.002	2.60639E-54	Mast	STAP1
4.17576E-73	7.386268725	0.667	0.006	7.75648E-69	Mast	KIT
5.14082E-29	7.31342578	0.833	0.031	9.54907E-25	Mast	GMPR
3.55455E-25	7.118578308	0.333	0.005	6.60257E-21	Mast	NTRK1
2.69958E-15	7.023196401	0.5	0.022	5.01447E-11	Mast	RFESD
4.60502E-11	6.915489087	0.333	0.014	8.55383E-07	Mast	UBXN10-AS1
1.10014E-21	6.674632737	0.333	0.006	2.04351E-17	Mast	A2M-AS1
